# Supplementary material for: Effects of Probiotic Supplementation on Mental Health and the Risk of Depression in Women with Polycystic Ovary Syndrome: A Systematic Review of Randomized Controlled Trials
Source: Nutrients. 2026 Jan 19;18(2):307. doi: 10.3390/nu18020307 (PMC12844778; doi:10.3390/nu18020307)
Supplement: Supplementary file 1 [file nutrients-18-00307-s001.zip]

Archive with 2 entries (2 files):
- PRISMA Checklist.pdf
- Table S1.pdf
